# Supplementary material for: Ground and First Excited States of the NaSr Molecule: Experimental and Theoretical Study
Source: J Phys Chem A. 2025 May 8;129(20):4496–504. doi: 10.1021/acs.jpca.5c01878 (PMC12105035; doi:10.1021/acs.jpca.5c01878)
Supplement: Supplementary file 2 [file jp5c01878_si_002.zip]

Archive with 2 entries (2 files):
- aug-pwCV6Z.cfour
- aug-pwCV6Z.molpro
