# Supplementary material for: Ground and First Excited States of the NaSr Molecule: Experimental and Theoretical Study
Source: J Phys Chem A. 2025 May 8;129(20):4496–504. doi: 10.1021/acs.jpca.5c01878 (PMC12105035; doi:10.1021/acs.jpca.5c01878)
Supplement: Supplementary file 2 [file jp5c01878_si_002.zip › aug-pwCV6Z.cfour]

SR:APWCV6Z
aug-pwCV6Z by MG, based on aug-cc-pwCV5Z from Hill webpage

  7
    0    1    2    3    4    5    6
   13   13   12    9    7    5    3
   23   21   15    9    7    5    3

  2377.230000    426.610000     92.340100     33.396100     20.815400 
    13.008200      7.856670      3.807700      2.229220      0.892327 
     0.509815      0.268204      0.109225      0.061835      0.030748 
     0.015472      3.950800      1.924500      0.937500      0.456700 
     0.007800      0.349984     10.109458 

 0.0000060  0.0000000  0.0000000  0.0000000  0.0000000  0.0000000  0.0000000  0.0000000  0.0000000  0.0000000  0.0000000  0.0000000  0.0000000 
 0.0000310  0.0000000  0.0000000  0.0000000  0.0000000  0.0000000  0.0000000  0.0000000  0.0000000  0.0000000  0.0000000  0.0000000  0.0000000 
 0.0001650  0.0000000  0.0000000  0.0000000  0.0000000  0.0000000  0.0000000  0.0000000  0.0000000  0.0000000  0.0000000  0.0000000  0.0000000 
-0.0015110  0.0000000  0.0000000  0.0000000  0.0000000  0.0000000  0.0000000  0.0000000  0.0000000  0.0000000  0.0000000  0.0000000  0.0000000 
 0.0138310  0.0000000  0.0000000  0.0000000  0.0000000  0.0000000  0.0000000  0.0000000  0.0000000  0.0000000  0.0000000  0.0000000  0.0000000 
-0.0816550  0.0000000  0.0000000  0.0000000  0.0000000  0.0000000  0.0000000  0.0000000  0.0000000  0.0000000  0.0000000  0.0000000  0.0000000 
 0.2583420  0.0000000  0.0000000  0.0000000  0.0000000  0.0000000  0.0000000  0.0000000  0.0000000  0.0000000  0.0000000  0.0000000  0.0000000 
-0.3551660  0.0000000  0.0000000  0.0000000  0.0000000  0.0000000  0.0000000  0.0000000  0.0000000  0.0000000  0.0000000  0.0000000  0.0000000 
-0.3387600  0.0000000  0.0000000  0.0000000  0.0000000  0.0000000  0.0000000  0.0000000  0.0000000  0.0000000  0.0000000  0.0000000  0.0000000 
 0.3454600  0.0000000  0.0000000  0.0000000  0.0000000  0.0000000  0.0000000  0.0000000  0.0000000  0.0000000  0.0000000  0.0000000  0.0000000 
 0.6313370  0.0000000  0.0000000  0.0000000  0.0000000  0.0000000  0.0000000  0.0000000  0.0000000  0.0000000  0.0000000  0.0000000  0.0000000 
 0.3309550  1.0000000  0.0000000  0.0000000  0.0000000  0.0000000  0.0000000  0.0000000  0.0000000  0.0000000  0.0000000  0.0000000  0.0000000 
 0.0209620  0.0000000  1.0000000  0.0000000  0.0000000  0.0000000  0.0000000  0.0000000  0.0000000  0.0000000  0.0000000  0.0000000  0.0000000 
-0.0029010  0.0000000  0.0000000  1.0000000  0.0000000  0.0000000  0.0000000  0.0000000  0.0000000  0.0000000  0.0000000  0.0000000  0.0000000 
 0.0003850  0.0000000  0.0000000  0.0000000  1.0000000  0.0000000  0.0000000  0.0000000  0.0000000  0.0000000  0.0000000  0.0000000  0.0000000 
-0.0000250  0.0000000  0.0000000  0.0000000  0.0000000  1.0000000  0.0000000  0.0000000  0.0000000  0.0000000  0.0000000  0.0000000  0.0000000 
 0.0000000  0.0000000  0.0000000  0.0000000  0.0000000  0.0000000  1.0000000  0.0000000  0.0000000  0.0000000  0.0000000  0.0000000  0.0000000 
 0.0000000  0.0000000  0.0000000  0.0000000  0.0000000  0.0000000  0.0000000  1.0000000  0.0000000  0.0000000  0.0000000  0.0000000  0.0000000 
 0.0000000  0.0000000  0.0000000  0.0000000  0.0000000  0.0000000  0.0000000  0.0000000  1.0000000  0.0000000  0.0000000  0.0000000  0.0000000 
 0.0000000  0.0000000  0.0000000  0.0000000  0.0000000  0.0000000  0.0000000  0.0000000  0.0000000  1.0000000  0.0000000  0.0000000  0.0000000 
 0.0000000  0.0000000  0.0000000  0.0000000  0.0000000  0.0000000  0.0000000  0.0000000  0.0000000  0.0000000  1.0000000  0.0000000  0.0000000 
 0.0000000  0.0000000  0.0000000  0.0000000  0.0000000  0.0000000  0.0000000  0.0000000  0.0000000  0.0000000  0.0000000  1.0000000  0.0000000 
 0.0000000  0.0000000  0.0000000  0.0000000  0.0000000  0.0000000  0.0000000  0.0000000  0.0000000  0.0000000  0.0000000  0.0000000  1.0000000 

    77.304300     14.535800      9.083830      5.207110      2.866720 
     1.197310      0.684920      0.378828      0.209357      0.116834 
     0.060849      0.030505      0.014712      2.730400      1.706900 
     1.067000      0.667000      0.007100      0.281621      2.158824 
     0.242815 

 0.0000820  0.0000000  0.0000000  0.0000000  0.0000000  0.0000000  0.0000000  0.0000000  0.0000000  0.0000000  0.0000000  0.0000000  0.0000000 
-0.0019390  0.0000000  0.0000000  0.0000000  0.0000000  0.0000000  0.0000000  0.0000000  0.0000000  0.0000000  0.0000000  0.0000000  0.0000000 
 0.0245350  0.0000000  0.0000000  0.0000000  0.0000000  0.0000000  0.0000000  0.0000000  0.0000000  0.0000000  0.0000000  0.0000000  0.0000000 
-0.0567930  0.0000000  0.0000000  0.0000000  0.0000000  0.0000000  0.0000000  0.0000000  0.0000000  0.0000000  0.0000000  0.0000000  0.0000000 
-0.1154090  0.0000000  0.0000000  0.0000000  0.0000000  0.0000000  0.0000000  0.0000000  0.0000000  0.0000000  0.0000000  0.0000000  0.0000000 
 0.1768300  0.0000000  0.0000000  0.0000000  0.0000000  0.0000000  0.0000000  0.0000000  0.0000000  0.0000000  0.0000000  0.0000000  0.0000000 
 0.3950840  0.0000000  0.0000000  0.0000000  0.0000000  0.0000000  0.0000000  0.0000000  0.0000000  0.0000000  0.0000000  0.0000000  0.0000000 
 0.3794310  0.0000000  0.0000000  0.0000000  0.0000000  0.0000000  0.0000000  0.0000000  0.0000000  0.0000000  0.0000000  0.0000000  0.0000000 
 0.1712230  0.0000000  0.0000000  0.0000000  0.0000000  0.0000000  0.0000000  0.0000000  0.0000000  0.0000000  0.0000000  0.0000000  0.0000000 
 0.0321660  1.0000000  0.0000000  0.0000000  0.0000000  0.0000000  0.0000000  0.0000000  0.0000000  0.0000000  0.0000000  0.0000000  0.0000000 
 0.0049750  0.0000000  1.0000000  0.0000000  0.0000000  0.0000000  0.0000000  0.0000000  0.0000000  0.0000000  0.0000000  0.0000000  0.0000000 
 0.0003840  0.0000000  0.0000000  1.0000000  0.0000000  0.0000000  0.0000000  0.0000000  0.0000000  0.0000000  0.0000000  0.0000000  0.0000000 
 0.0000850  0.0000000  0.0000000  0.0000000  1.0000000  0.0000000  0.0000000  0.0000000  0.0000000  0.0000000  0.0000000  0.0000000  0.0000000 
 0.0000000  0.0000000  0.0000000  0.0000000  0.0000000  1.0000000  0.0000000  0.0000000  0.0000000  0.0000000  0.0000000  0.0000000  0.0000000 
 0.0000000  0.0000000  0.0000000  0.0000000  0.0000000  0.0000000  1.0000000  0.0000000  0.0000000  0.0000000  0.0000000  0.0000000  0.0000000 
 0.0000000  0.0000000  0.0000000  0.0000000  0.0000000  0.0000000  0.0000000  1.0000000  0.0000000  0.0000000  0.0000000  0.0000000  0.0000000 
 0.0000000  0.0000000  0.0000000  0.0000000  0.0000000  0.0000000  0.0000000  0.0000000  1.0000000  0.0000000  0.0000000  0.0000000  0.0000000 
 0.0000000  0.0000000  0.0000000  0.0000000  0.0000000  0.0000000  0.0000000  0.0000000  0.0000000  1.0000000  0.0000000  0.0000000  0.0000000 
 0.0000000  0.0000000  0.0000000  0.0000000  0.0000000  0.0000000  0.0000000  0.0000000  0.0000000  0.0000000  1.0000000  0.0000000  0.0000000 
 0.0000000  0.0000000  0.0000000  0.0000000  0.0000000  0.0000000  0.0000000  0.0000000  0.0000000  0.0000000  0.0000000  1.0000000  0.0000000 
 0.0000000  0.0000000  0.0000000  0.0000000  0.0000000  0.0000000  0.0000000  0.0000000  0.0000000  0.0000000  0.0000000  0.0000000  1.0000000 

     4.268070      1.869340      0.820090      0.366923      0.161905 
     0.072094      0.032531      0.014565      3.193800      1.996600 
     1.248200      0.780400      0.005800      0.535114      2.525221 

-0.0029970  0.0000000  0.0000000  0.0000000  0.0000000  0.0000000  0.0000000  0.0000000  0.0000000  0.0000000  0.0000000  0.0000000 
 0.0266420  0.0000000  0.0000000  0.0000000  0.0000000  0.0000000  0.0000000  0.0000000  0.0000000  0.0000000  0.0000000  0.0000000 
 0.1252410  0.0000000  0.0000000  0.0000000  0.0000000  0.0000000  0.0000000  0.0000000  0.0000000  0.0000000  0.0000000  0.0000000 
 0.2179770  0.0000000  0.0000000  0.0000000  0.0000000  0.0000000  0.0000000  0.0000000  0.0000000  0.0000000  0.0000000  0.0000000 
 0.2952060  1.0000000  0.0000000  0.0000000  0.0000000  0.0000000  0.0000000  0.0000000  0.0000000  0.0000000  0.0000000  0.0000000 
 0.3458220  0.0000000  1.0000000  0.0000000  0.0000000  0.0000000  0.0000000  0.0000000  0.0000000  0.0000000  0.0000000  0.0000000 
 0.2612450  0.0000000  0.0000000  1.0000000  0.0000000  0.0000000  0.0000000  0.0000000  0.0000000  0.0000000  0.0000000  0.0000000 
 0.0725030  0.0000000  0.0000000  0.0000000  1.0000000  0.0000000  0.0000000  0.0000000  0.0000000  0.0000000  0.0000000  0.0000000 
 0.0000000  0.0000000  0.0000000  0.0000000  0.0000000  1.0000000  0.0000000  0.0000000  0.0000000  0.0000000  0.0000000  0.0000000 
 0.0000000  0.0000000  0.0000000  0.0000000  0.0000000  0.0000000  1.0000000  0.0000000  0.0000000  0.0000000  0.0000000  0.0000000 
 0.0000000  0.0000000  0.0000000  0.0000000  0.0000000  0.0000000  0.0000000  1.0000000  0.0000000  0.0000000  0.0000000  0.0000000 
 0.0000000  0.0000000  0.0000000  0.0000000  0.0000000  0.0000000  0.0000000  0.0000000  1.0000000  0.0000000  0.0000000  0.0000000 
 0.0000000  0.0000000  0.0000000  0.0000000  0.0000000  0.0000000  0.0000000  0.0000000  0.0000000  1.0000000  0.0000000  0.0000000 
 0.0000000  0.0000000  0.0000000  0.0000000  0.0000000  0.0000000  0.0000000  0.0000000  0.0000000  0.0000000  1.0000000  0.0000000 
 0.0000000  0.0000000  0.0000000  0.0000000  0.0000000  0.0000000  0.0000000  0.0000000  0.0000000  0.0000000  0.0000000  1.0000000 

     0.649000      0.217800      0.073100      2.653800      1.659100 
     1.037200      0.029200      0.375968      2.098314 

 1.0000000  0.0000000  0.0000000  0.0000000  0.0000000  0.0000000  0.0000000  0.0000000  0.0000000 
 0.0000000  1.0000000  0.0000000  0.0000000  0.0000000  0.0000000  0.0000000  0.0000000  0.0000000 
 0.0000000  0.0000000  1.0000000  0.0000000  0.0000000  0.0000000  0.0000000  0.0000000  0.0000000 
 0.0000000  0.0000000  0.0000000  1.0000000  0.0000000  0.0000000  0.0000000  0.0000000  0.0000000 
 0.0000000  0.0000000  0.0000000  0.0000000  1.0000000  0.0000000  0.0000000  0.0000000  0.0000000 
 0.0000000  0.0000000  0.0000000  0.0000000  0.0000000  1.0000000  0.0000000  0.0000000  0.0000000 
 0.0000000  0.0000000  0.0000000  0.0000000  0.0000000  0.0000000  1.0000000  0.0000000  0.0000000 
 0.0000000  0.0000000  0.0000000  0.0000000  0.0000000  0.0000000  0.0000000  1.0000000  0.0000000 
 0.0000000  0.0000000  0.0000000  0.0000000  0.0000000  0.0000000  0.0000000  0.0000000  1.0000000 

     0.252200      0.083300      1.653200      0.548800      0.033300 
     0.372031      0.952510 

 1.0000000  0.0000000  0.0000000  0.0000000  0.0000000  0.0000000  0.0000000 
 0.0000000  1.0000000  0.0000000  0.0000000  0.0000000  0.0000000  0.0000000 
 0.0000000  0.0000000  1.0000000  0.0000000  0.0000000  0.0000000  0.0000000 
 0.0000000  0.0000000  0.0000000  1.0000000  0.0000000  0.0000000  0.0000000 
 0.0000000  0.0000000  0.0000000  0.0000000  1.0000000  0.0000000  0.0000000 
 0.0000000  0.0000000  0.0000000  0.0000000  0.0000000  1.0000000  0.0000000 
 0.0000000  0.0000000  0.0000000  0.0000000  0.0000000  0.0000000  1.0000000 

     0.115816      0.183141      0.073240      0.940000      1.760000 

 1.0000000  0.0000000  0.0000000  0.0000000  0.0000000 
 0.0000000  1.0000000  0.0000000  0.0000000  0.0000000 
 0.0000000  0.0000000  1.0000000  0.0000000  0.0000000 
 0.0000000  0.0000000  0.0000000  1.0000000  0.0000000 
 0.0000000  0.0000000  0.0000000  0.0000000  1.0000000 

     0.156504      1.453550      0.273214 

 1.0000000  0.0000000  0.0000000 
 0.0000000  1.0000000  0.0000000 
 0.0000000  0.0000000  1.0000000 
