# Supplementary material for: Ground and First Excited States of the NaSr Molecule: Experimental and Theoretical Study
Source: J Phys Chem A. 2025 May 8;129(20):4496–504. doi: 10.1021/acs.jpca.5c01878 (PMC12105035; doi:10.1021/acs.jpca.5c01878)
Supplement: Supplementary file 2 [file jp5c01878_si_002.zip › aug-pwCV6Z.molpro]

!!!aug-pwCV6Z by MG, based on aug-cc-pwCV5Z from Hill webpage


s,Sr,2.377230E+03,4.266100E+02,9.234010E+01,3.339610E+01,2.081540E+01,1.300820E+01,7.856670E+00,3.807700E+00,2.229220E+00,8.923270E-01,5.098150E-01,2.682040E-01,1.092250E-01,6.183500E-02,3.074800E-02,1.547200E-02,3.950800E+00,1.924500E+00,9.375000E-01,4.567000E-01,7.800000E-03,0.34998395220353,10.109457685455;
c,1.16,6.000000E-06,3.100000E-05,1.650000E-04,-1.511000E-03,1.383100E-02,-8.165500E-02,2.583420E-01,-3.551660E-01,-3.387600E-01,3.454600E-01,6.313370E-01,3.309550E-01,2.096200E-02,-2.901000E-03,3.850000E-04,-2.500000E-05;
c,12.12,1.000000E+00;
c,13.13,1.000000E+00;
c,14.14,1.000000E+00;
c,15.15,1.000000E+00;
c,16.16,1.000000E+00;
c,17.17,1.000000E+00;
c,18.18,1.000000E+00;
c,19.19,1.000000E+00;
c,20.20,1.000000E+00;
c,21.21,1.000000E+00;
c,22.22,1.0;
c,23.23,1.0;

p,Sr,7.730430E+01,1.453580E+01,9.083830E+00,5.207110E+00,2.866720E+00,1.197310E+00,6.849200E-01,3.788280E-01,2.093570E-01,1.168340E-01,6.084900E-02,3.050500E-02,1.471200E-02,2.730400E+00,1.706900E+00,1.067000E+00,6.670000E-01,7.100000E-03,0.28162083302909,2.1588236982209,0.24281534700358;
c,1.13,8.200000E-05,-1.939000E-03,2.453500E-02,-5.679300E-02,-1.154090E-01,1.768300E-01,3.950840E-01,3.794310E-01,1.712230E-01,3.216600E-02,4.975000E-03,3.840000E-04,8.500000E-05;
c,10.10,1.000000E+00;
c,11.11,1.000000E+00;
c,12.12,1.000000E+00;
c,13.13,1.000000E+00;
c,14.14,1.000000E+00;
c,15.15,1.000000E+00;
c,16.16,1.000000E+00;
c,17.17,1.000000E+00;
c,18.18,1.000000E+00;
c,19.19,1.0;
c,20.20,1.0;
c,21.21,1.0;

d,Sr,4.268070E+00,1.869340E+00,8.200900E-01,3.669230E-01,1.619050E-01,7.209400E-02,3.253100E-02,1.456500E-02,3.193800E+00,1.996600E+00,1.248200E+00,7.804000E-01,5.800000E-03,0.53511373482653,2.5252209962694;
c,1.8,-2.997000E-03,2.664200E-02,1.252410E-01,2.179770E-01,2.952060E-01,3.458220E-01,2.612450E-01,7.250300E-02;
c,5.5,1.000000E+00;
c,6.6,1.000000E+00;
c,7.7,1.000000E+00;
c,8.8,1.000000E+00;
c,9.9,1.000000E+00;
c,10.10,1.000000E+00;
c,11.11,1.000000E+00;
c,12.12,1.000000E+00;
c,13.13,1.000000E+00;
c,14.14,1.0;
c,15.15,1.0;

f,Sr,6.490000E-01,2.178000E-01,7.310000E-02,2.653800E+00,1.659100E+00,1.037200E+00,2.920000E-02,0.37596834973173,2.0983135085111;
c,1.1,1.000000E+00;
c,2.2,1.000000E+00;
c,3.3,1.000000E+00;
c,4.4,1.000000E+00;
c,5.5,1.000000E+00;
c,6.6,1.000000E+00;
c,7.7,1.000000E+00;
c,8.8,1.0;
c,9.9,1.0;

g,Sr,2.522000E-01,8.330000E-02,1.653200E+00,5.488000E-01,3.330000E-02,0.37203139652454,0.95251045138623;
c,1.1,1.000000E+00;
c,2.2,1.000000E+00;
c,3.3,1.000000E+00;
c,4.4,1.000000E+00;
c,5.5,1.000000E+00;
c,6.6,1.0;
c,7.7,1.0;

h,Sr,0.11581590552903,0.1831409071415,0.073240458305392,0.94,1.76;
c,1.1,1.0;
c,2.2,1.0;
c,3.3,1.0;
c,4.4,1.0;
c,5.5,1.0;

i,Sr,0.15650431982753,1.4535502460086,0.27321356571298;
c,1.1,1.0;
c,2.2,1.0;
c,3.3,1.0;
